# Supplementary material for: Sesamoids in Caudata and Gymnophiona (Lissamphibia): absences and evidence
Source: PeerJ. 2020 Dec 18;8:e10595. doi: 10.7717/peerj.10595 (PMC7751427; doi:10.7717/peerj.10595)
Supplement: Supplemental Information 2 [file peerj-08-10595-s002.ss]

xread
''3 198
Ambystoma_altamirani           000
Ambystoma_amblycephalum        000
Ambystoma_annulatum            000
Ambystoma_dumerilii            000
Ambystoma_gracile              000
Ambystoma_jeffersonianum       100
Ambystoma_laterale             000
Ambystoma_macrodactylum        000
Ambystoma_maculatum            000
Ambystoma_mexicanum            100
Ambystoma_opacum               000
Ambystoma_ordinarium           000
Ambystoma_talpoideum           000
Ambystoma_texanum              000
Ambystoma_tigrinum             100
Amphiuma_tridactylum           001
Ambystoma_velasci              000
Dicamptodon_tenebrosus         000
Dicamptodon_ensatus            000
Rhyacosiredon_altamirani       000
Amphiuma_means                 000
Amphiuma_pholeter              000
Andrias_davidianus             000
Andrias_japonicus              000
Cryptobranchus_alleganiensis   100
Batrachuperus_londongensis     000
Batrachuperus_pinchonii        000
Hynobius_leechi                000
Hynobius_naevius               000
Hynobius_nebulosus             000
Liua_shihi                     000
Liua_tsinpaensis               000
Onychodactylus_japonicus       000
Onychodactylus_fischeri_       000
Paradactylodon_persicus        100
Pseudohynobius_flavimaculatus  000
Ranodon_sibiricus              000
Salamandrella_keyserlingii     000
Aneides_aeneus                 000
Aneides_ferreus                000
Aneides_flavipunctatus         000
Aneides_hardii                 000
Aneides_lugubris               000
Aquiloeurycea_cephalica        000
Batrachoseps_attenuatus        000
Bolitoglossa_adspersa          000
Bolitoglossa_altamazonica      000
Bolitoglossa_alvaradoi_        000
Bolitoglossa_colonnea          000
Bolitoglossa_dofleini          000
Bolitoglossa_epimela           000
Bolitoglossa_flaviventris      000
Bolitoglossa_franklini         000
Bolitoglossa_lignicolor        000
Bolitoglossa_marmorea          000
Bolitoglossa__mexicana         000
Bolitoglossa_nicefori          000
Bolitoglossa_occidentalis      000
Bolitoglossa_platydactyla      000
Bolitoglossa_porrasorum_       000
Bolitoglossa_rostrata          000
Bolitoglossa_rufescens         000
Bolitoglossa_salvinii_         000
Bolitoglossa_schizodactyla     000
Bolitoglossa_striatula         000
Bolitoglossa_subpalmata        000
Bradytriton_silus              000
Cryptotriton_adelos            000
Chiropterotriton_chiropterus   000
Chiropterotriton_dimidiatus    000
Chiroptirotriton_lavae         000
Chiroptirotriton_magnipes      000
Chiropterotriton_multidentatus 000
Chiroptirotriton_priscus       000
Dendrotriton_bromeliaceus_     000
Desmognathus_aeneus            000
Desmognathus_apalachicolae     000
Desmognathus_auriculatus       000
Desmognathus_marmoratus        000
Desmognathus_monticola         000
Desmognathus_ochrophaeus       000
Desmognathus_ocoee             000
Desmognathus_quadramaculatus   000
Desmognathus_wrighti           000
Ensatina_eschscholtzi_         000
Ensatina_eschscholtzi_         000
Eurycea_bislineata             000
Eurycea_cirrigera              000
Eurycea_guttolineata           000
Eurycea_longicauda             000
Eurycea_lucifuga               000
Eurycea_neotenes               000
Eurycea_rathbuni               000
Eurycea_robusta                000
Eurycea_spelaea                000
Eurycea_sosorum                000
Eurycea_waterlooensis          000
Eurycea_wilderae               000
Gyrinophilus_porphyriticus     000
Hemidactylium_scutatum         000
Hydromantes_platycephalus      010
Karsenia_koreana               010
Oedipina_complex               000
Nyctalonis_pernix_             000
Parvimolge_townsendi_          000
Phaeognathus_ubrichti          000
Plethodon_albagula             000
Plethodon_cheoah               000
Plethodon_cinereus             000
Plethodon_dorsalis             000
Plethodon_elongatus_           000
Plethodon_fourchensis          000
Plethodon_globmani_            000
Plethodon_glutinosus           100
Plethodon_jordani              000
Plethodon_ouachitae            000
Plethodon_serratus_            000
Plethodon_vandikey             000
Plethodon_wehrlei              000
Plethodon_yonahlossee_         000
Pseudoeurycea_belli            000
Pseudoeurycea_lineola          000
Pseudoeurycea_leprosa          000
Pseudoerycea_robertsi          000
Pseudoeurycea_gadovii          000
Pseudoeurycea_leprosa          000
Pseudoeurycea_lineola          000
Pseudoeurycea_smithi           000
Pseudoeurycea_unguidentis      000
Pseudotriton_ruber             000
Pseudotriton_montanus          000
Stereochilus_marginatus_       000
Thorius_aureus                 000
Thorius_dubitus                000
Thorius_longicaudus            000
Thorius_minutissimus           000
Thorius_narisovalis            000
Thorius_pinicola               000
Thorius_pulmonaris             000
Thorius_tlaxiacus              000
Necturus_beyeri                001
Necturus_lewisi                000
Necturus_maculosus             100
Proteus_anguinis               000
Rhyacotriton_olympicus         000
Rhyacotriton_kezeri            000
Rhyacotriton_variegatus        000
Calotriton_asper               000
Cynops_ensicauda               000
Cynops_orientalis              000
Cynops_pyrrhogaster            000
Echinotriton_andersoni         000
Euproctus_montanus             000
Euproctus_platycephalus_       000
Hypselotriton_wolterstorffi_   000
Ichthyosaura_alpestris         000
Lissotriton_helveticus         000
Lissotriton_montadoni          000
Lissotriton_vulgaris           000
Lyciasalamandra_atifi_         000
Neurergus_crocatus             100
Neurergus_derjugini            000
Neurergus_kaiseri              000
Neurergus_miscrospilotus       000
Notophthalmus_meridionalis     100
Notophthalmus_perstriatus      000
Notophthalmus_viridescens      100
Omatotriton_oephryticus_       000
Ommatotriton_vittatus          000
Pachytriton_breviceps          000
Pachytriton_archospotus        000
Pachytriton_inexpectatus       000
Pachytriton_labiatus           000
Paramesotriton_chinensis       000
Paramesotriton_deloustali_     000
Paramesotriton_hongkongensis_  000
Paramesotriton_maolanensis     000
Pleurodeles_waltl              100
Pleurodeles_poireti            000
Salamandra_lanzai              000
Salamandra_algira              000
Salamandra_atra                000
Samandra_corsica               000
Salamandra_salamandra          000
Salamandra_infraimmaculata     000
Salamandrina_perspicillata     000
Salamandrina_terdigitata       000
Taricha_granulosa              000
Taricha_rivularis              000
Taricha_torosa                 000
Triturus_carnifex              000
Triturus_cristatus             000
Triturus_karelinii             000
Triturus_dobrogicus            000
Pseudobranchus_axanthus_       000
Pseudobranchus_striatus        000
Siren_intermedia               100
Siren_lacertina                000
;
cc - 0;
cc + 1.2;
proc /;
optcode u 0.2;

#
$
;
cn {0 mandibular_sesamoid absent present;
{1 esamoid_located_at_the_posterior_end_of_the_maxilla absent present;
{2 sesamoid_in_the_mandibular_symphysis_ /;
;
